# Supplementary material for: α-Tocopherol-13′-Carboxychromanol Induces Cell Cycle Arrest and Cell Death by Inhibiting the SREBP1-SCD1 Axis and Causing Imbalance in Lipid Desaturation
Source: Int J Mol Sci. 2023 May 25;24(11):9229. doi: 10.3390/ijms24119229 (PMC10253185; doi:10.3390/ijms24119229)
Supplement: Supplementary file 1 [file ijms-24-09229-s001.zip]

Archive with 1 entries (1 files):
- ijms-2379654-supplementary.pdf
